# Supplementary material for: Phenotypic Characterization of Circulating Tumor Cells Isolated from Non-Small and Small Cell Lung Cancer Patients
Source: Cancers (Basel). 2022 Dec 28;15(1):171. doi: 10.3390/cancers15010171 (PMC9818148; doi:10.3390/cancers15010171)
Supplement: Supplementary file 1 [file cancers-15-00171-s001.zip]

Archive with 1 entries (1 files):
- cancers-2088493-supplementary.pdf
